# Supplementary material for: Pathogenicity of Mycobacterium tuberculosis Is Expressed by Regulating Metabolic Thresholds of the Host Macrophage
Source: PLoS Pathog. 2014 Jul 24;10(7):e1004265. doi: 10.1371/journal.ppat.1004265 (PMC4110042; doi:10.1371/journal.ppat.1004265)
Supplement: Table S10 — Experimentally determined (Net rate) of 13C label incorporation into metabolites for THP1 cells infected with bacterial strains. (XLSX) [file ppat.1004265.s021.xlsx]

## Sheet: Sheet1
Table S10: Rate of 13C label incorporation into metabolites of cells infected with bacterial strains.
	H37Ra							H37Rv							JAL2287								BND433								M.smegmatis
	6 Hours p-i.	12 Hours p-i.	24 Hours p-i.	36 Hours p-i.	48 Hours p-i.			6 Hours p-i.	12 Hours p-i.	24 Hours p-i.	36 Hours p-i.	48 Hours p-i.			6 Hours p-i.	12 Hours p-i.	24 Hours p-i.	36 Hours p-i.	48 Hours p-i.			6 Hours p-i.	12 Hours p-i.	24 Hours p-i.	36 Hours p-i.	48 Hours p-i.			6 Hours p-i.	12 Hours p-i.	24 Hours p-i.	36 Hours p-i.	48 Hours p-i.
G6P	12.44±2.50	230± 15.84	100±17.87	90±12.4	250±22.98		G6P	13.88±1.9	60±5.230	40±.8.4	80±19.3	125±17.56		G6P	67.5±2.7	250±23.34	133±17.49	250±29.55	150±12.94		G6P	110±15.699	50±4.65	70±16.38	90±10.49	30±2.49		G6P	85±7.4	180±5.39	250±17.43	50±9.39	100±17.045
FBP	20.4± 3.77	230.77± 13.59	100±11.71	90.90±5.3	262.5±9.657		FBP	15±2.23	57.143±9.391	38.46±5.4	80± 15.3	125±28.68		FBP	67.5±9.84	257±39.89	133±21.36	262.5±15.3	144±16.932		FBP	119.291±13.64	51.68±8.14	71.16±6.94	94.92±13.14	31.503±2.995		FBP	85±1.62	188.75±12.78	256.17±43	322.6±46.49	100.58±18.49
DHAP	9.36±.19	34±5.473	40±8.23	140±11.29	240±32.48		DHAP	44.64±4.3	90±4.2	72±2.2	150±11.73	150±21.23		DHAP	52.5±10.94	80.5±5.93	66±4.71	240±42.42	56.81±8.28		DHAP	139.048±5.69	223.64±14.188	273.7±20.6	70.9±3.5	283.36±27.43		DHAP	44.34±3.73	106.63±4.21	448±90.5	550.145±91.93	254.24±33.05
3PG/2PG	63.63±1.07	280±14.24	105±13.4	175±3.2	250±22.430		3PG/2PG	72.72±4.23	63.6±5.91	206±20.53	375±16.23	220±35.355		3PG/2PG	158.33±5.98	210±18.06	306±48.75	250±7.66	116.67±15.76		3PG/2PG	45.1214±8.5	87.844±5.9	137.22±12.85	106.66±16.39	101.27±20.4		3PG/2PG	41.6±.498	106.48±4.45	173.518±30.5	257.78±40.32	178.92±32.43
PEP	33.77±2.11	70±8.62	41±2.23	20±.3.43	120±24.9		PEP	48.72±.86	27.77±3.97	144±5.71	210±7.11	80±7.771		PEP	86.53±3.08	112±.629	200±23.16	120±16.3	90±12.48		PEP	9.98±.902	23.3289±4.32	36.2±3.14	26.124±4.29	32.75±4.05		PEP	5.219±.97	21.9±2.29	69.017±12.34	81.18±15.15	65.16±11.43
Pyruvate	0.01±.0029	0.0688±.0103	0.55±.035	0.01±.0024	0.077±.0053		Pyruvate	0.1153±.0068	0.053±.0033	0.44±.0424	0.1±.018	0.13889±.0056		Pyruvate	0.05±.00085	0.02±.0019	0.01±.0009	0.078±.0146	0.001±.00021		Pyruvate	0.0071±.0011	0.01±.0004	0.0070±.00052	0.024±.0062	0.0045±.00044		Pyruvate	0.001±.00019	0.01±.0011	0.021±.003	0.021±.0058	0.01±.0012
AcoA	0.01±.001	0.0008±.0001	0.0108±.0017	0.00416±.000556	0.000875±0.0002		AcoA	0.01389±.0012	0.0125±.0029	0.1±.0197	0.001±.00004	0.00129±.0008		AcoA	0.0011±.00024	0.19±.0097	0.0166±.00097	0.32±.052	0.001±.00011		AcoA	0.0146.±0026	0.023±.005	0.0079±.0012	0.02±.0029	0.00175±.00006		AcoA	0.001±.00043	0.01±.0027	0.015±.00211	0.01±.00185	0.01±.00012
Citrate	1.7±.3	2.5±.27	5.2±.743	2±.21	1.33±.1603		Citrate	3.1±.54	1.1±.211	4.8±.993	4±.312	2.6±0.627		Citrate	1.6±.34	1.7±.32	1.9±.396	1.9±.17	0.85±.091		Citrate	1.1±.026	1.5±.049	0.1±.0076	1.2±.23	0.5±.072		Citrate	0.62±.12	1.7±.33	1.7±.35	1.6±.21	0.4±.00487
OXA	NI	NI	NI	NI	NI		OXA	NI	NI	NI	NI	NI		OXA	NI	NI	NI	NI	NI		OXA	NI	NI	NI	NI	NI		OXA	NI	NI	NI	NI	NI
MVA	0.04±.0021	0.045±.0103	0.045±.009	0.04±.0076	0.05±.0081		MVA	0.11±.008	0.05±.011	0.11±.029	0.11±.0072	0.13±.0154		MVA	0.09±.004	0.086±.0032	0.07±.0073	0.045±.0034	0.04±.0073		MVA	0.06±.0076	0.08±.004	0.045±.0078	0.07±.0096	0.05±.00036		MVA	0.04±.0027	0.03±.00523	0.037±.00076	0.038±.00910	0.046±.009
Butyric acid	0.1±.0079	0.06±.0031	0.12±.0081	0.1±.0036	0.08±.0091		Butyric acid	0.2±.0123	0.3±.058	0.4±.031	0.6±.073	0.8±.042		Butyric acid	1±.23	0.3±.013	0.5±.033	0.18±.021	0.5±.022		Butyric acid	0.2±.048	0.2±.039	0.22±.055	0.6±.043	0.7±.013		Butyric acid	0.08±.00076	0.1±.0093	0.1±.014	0.06±.0032	0.07±.017
MalonylcoA	0.00032±.00002	0.0265±.00011	0.04±.00959	0.035±.008	0.039±.009		MalonylcoA	0.00625±.00014	0.005±.0012	0.01±.00175	0.02±.0009	0.01±.0082		MalonylcoA	0.01176±.0016	0.001±.00023	0.01±.0025	0.01±.0014	0.01±.0021		MalonylcoA	0.0983±.019	0.001±.00024	0.01±.014	0.01±.017	0.001±.00009		MalonylcoA	0.02±.0042	0.01±.00098	0.01±.0021	0.008±.00076	0.001±.00011
R5P	1.38±.063	1.75±.025	3.5±.59	2±.071	2.3333±.0322		R5P	1.41±.21	1.1±.2149	2.61±.46	1.4±.1179	3.75±.318		R5P	1.57±.2	2.22±.21	5.375±.61	2.333±.16	1.6±.319		R5P	0.354±.041	0.1±.021	0.38±.058	1.10±.21	0.116±.037		R5P	0.293±.0083	1.039±.24	1.14±.36	1.33±.20	0.670±.043
IMP	0.0026±.0002	0.0001±.000079	0.012±.0017	0.002±.00039	0.0009±.0003		IMP	0.00088±.000072	0.0008±.000031	0.0035±.00013	0.0022±.000094	0.02±.0032		IMP	0.0011±.0002	0.0004±.000005	0.0019±.0002	0.0009±.00008	0.0068±.00082		IMP	0.0001±.0000083	0.0001±.000014	0.0001±.000021	0.0001±.000007	0.0001±.000015		IMP	0.0001±.0000105	0.0001±.0000062	0.0001±.00000915	0.0001±.000013	0.0001±.00001723
AMP	0.0001±.0000125	0.0004±.00007	0.0006±.000062	0.000916±.000072	0.00166±.00042		AMP	0.0001±.000021	0.0001±.000011	0.001±.00023	0.0202±.0024	0.00053±.000021		AMP	0.0001±.000043	0.0001±.000013	0.000619±.00009	0.0016±.00021	0.00084±.000091		AMP	0.0001±.0000071	0.0001±.000002	0.0001±.0000196	0.0001±.0000173	0.0001±.0000165		AMP	0.0001±.0000048	0.0001±00000708	0.0001±.0000112	0.0001±.0000175	0.0001±.000012
GMP	0.008±.00006	0.029±.0071	0.00031±.000072	0.0001±.000079	0.0005±.00012		GMP	0.0001±.00011	0.0001±.000009	0.00014±.000029	0.0001±.00002	0.00032±.000017		GMP	0.00002±.0000015	0.0004±.000021	0.000125±.000032	0.0005±.000071	0.00023±.000031		GMP	0.00037±.0000043	0.00031±.000021	0.0022±.0035	0.001±.00096	0.00100±.00012		GMP	0.00019±.00000534	0.00005±.000004215	0.0000655±.0000067	0.0001±.00000612	0.00019555±.0000192
AKG	NI	NI	NI	NI	NI		AKG	NI	NI	NI	NI	NI		AKG	NI	NI	NI	NI	NI		AKG	NI	NI	NI	NI	NI		AKG	NI	NI	NI	NI	NI
succinate	NI	NI	NI	NI	NI		succinate	NI	NI	NI	NI	NI		succinate	NI	NI	NI	NI	NI		succinate	NI	NI	NI	NI	NI		succinate	NI	NI	NI	NI	NI
FUMARATE	NI	NI	NI	NI	NI		FUMARATE	NI	NI	NI	NI	NI		FUMARATE	NI	NI	NI	NI	NI		FUMARATE	NI	NI	NI	NI	NI		FUMARATE	NI	NI	NI	NI	NI
MALATE	NI	NI	NI	NI	NI		MALATE	NI	NI	NI	NI	NI		MALATE	NI	NI	NI	NI	NI		MALATE	NI	NI	NI	NI	NI		MALATE	NI	NI	NI	NI	NI
